# Supplementary material for: Molecular insights into programmed cell death in esophageal squamous cell carcinoma
Source: PeerJ. 2024 Jul 10;12:e17690. doi: 10.7717/peerj.17690 (PMC11246021; doi:10.7717/peerj.17690)
Supplement: Supplemental Information 1 [file peerj-12-17690-s001.xls]

## Sheet: Sheet1
ITEM TO CHECK	IMPORTANCE	CHECKLIST
EXPERIMENTAL DESIGN
Definition of experimental and control groups	E	Page7line173-178
Number within each group	E	Page7line173-178
Assay carried out by core lab or investigator's lab?	D	NA
Acknowledgement of authors' contributions	D	NA
SAMPLE
Description	E	Page7line179-185
Volume/mass of sample processed	D	Page7line179-185
Microdissection or macrodissection	E	Page7line179-185
Processing procedure	E	Page7line179-185
If frozen - how and how quickly?	E	Page7line179-185
If fixed - with what, how quickly?	E	Page7line179-185
Sample storage conditions and duration (especially for FFPE samples)	E	Page7line179-185
NUCLEIC ACID EXTRACTION
Procedure and/or instrumentation	E	Page7line179-185
Name of kit and details of any modifications	E	Page7line179-185
Source of additional reagents used	D	NA
Details of DNase or RNAse treatment	E	Page7line179-185
Contamination assessment (DNA or RNA)	E	Page7line179-185
Nucleic acid quantification	E	Page7line179-185
Instrument and method	E	Page7line179-185
Purity (A260/A280)	D	NA
Yield	D	NA
RNA integrity method/instrument	E	Page7line179-185
RIN/RQI or Cq of 3' and 5' transcripts	E	Page7line179-185
Electrophoresis traces	D	NA
Inhibition testing (Cq dilutions, spike or other)	E	Page7line179-185
REVERSE TRANSCRIPTION
Complete reaction conditions	E	Page7line179-185
Amount of RNA and reaction volume	E	Page7line179-185
Priming oligonucleotide (if using GSP) and concentration	E	Page7line179-185
Reverse transcriptase and concentration	E	Page7line179-185
Temperature and time	E	Page7line179-185
Manufacturer of reagents and catalogue numbers	D	NA
Cqs with and without RT	D*	NA
Storage conditions of cDNA	D	NA
qPCR TARGET INFORMATION
If multiplex, efficiency and LOD of each assay.	E	Page7line179-185
Sequence accession number	E	Page7line179-185
Location of amplicon	D	NA
Amplicon length	E	Page7line179-185
In silico specificity screen (BLAST, etc)	E	Page7line179-185
Pseudogenes, retropseudogenes or other homologs?	D	NA
Sequence alignment	D	NA
Secondary structure analysis of amplicon	D	NA
Location of each primer by exon or intron (if applicable)	E	Page7line179-185
What splice variants are targeted?	E	Page7line179-185
qPCR OLIGONUCLEOTIDES
Primer sequences	E	Page7line179-185
RTPrimerDB Identification Number	D	NA
Probe sequences	D**	NA
Location and identity of any modifications	E	Page7line179-185
Manufacturer of oligonucleotides	D	NA
Purification method	D	NA
qPCR PROTOCOL
Complete reaction conditions	E	Page7line179-185
Reaction volume and amount of cDNA/DNA	E	Page7line179-185
Primer, (probe), Mg++ and dNTP concentrations	E	Page7line179-185
Polymerase identity and concentration	E	Page7line179-185
Buffer/kit identity and manufacturer	E	Page7line179-185
Exact chemical constitution of the buffer	D	NA
Additives (SYBR Green I, DMSO, etc.)	E	Page7line179-185
Manufacturer of plates/tubes and catalog number	D	NA
Complete thermocycling parameters	E	Page7line179-185
Reaction setup (manual/robotic)	D	NA
Manufacturer of qPCR instrument	E	Page7line179-185
qPCR VALIDATION
Evidence of optimisation (from gradients)	D	NA
Specificity (gel, sequence, melt, or digest)	E	Page7line179-185
For SYBR Green I, Cq of the NTC	E	Page7line179-185
Standard curves with slope and y-intercept	E	Page7line179-185
PCR efficiency calculated from slope	E	Page7line179-185
Confidence interval for PCR efficiency or standard error	D	NA
r2 of standard curve	E	Page7line179-185
Linear dynamic range	E	Page7line179-185
Cq variation at lower limit	E	Page7line179-185
Confidence intervals throughout range	D	NA
Evidence for limit of detection	E	Page7line179-185
If multiplex, efficiency and LOD of each assay.	E	Page7line179-185
DATA ANALYSIS
qPCR analysis program (source, version)	E	Page7line179-185
Cq method determination	E	Page7line179-185
Outlier identification and disposition	E	Page7line179-185
Results of NTCs	E	Page7line179-185
Justification of number and choice of reference genes	E	Page7line179-185
Description of normalisation method	E	Page7line179-185
Number and concordance of biological replicates	D	NA
Number and stage (RT or qPCR) of technical replicates	E	Page7line179-185
Repeatability (intra-assay variation)	E	Page7line179-185
Reproducibility (inter-assay variation, %CV)	D	NA
Power analysis	D	NA
Statistical methods for result significance	E	Page7line179-185
Software (source, version)	E	Page7line179-185
Cq or raw data submission using RDML	D	NA
Table 1. MIQE checklist for authors, reviewers and editors. All essential information (E) must be submitted with the manuscript. Desirable
information (D) should be submitted if available. If using primers obtained from RTPrimerDB, information on qPCR target, oligonucleotides,
protocols and validation is available from that source.
*: Assessing the absence of DNA using a no RT assay is essential when first extracting RNA. Once the sample has been validated as
RDNA-free, inclusion of a no-RT control is desirable, but no longer essential.
**: Disclosure of the probe sequence is highly desirable and strongly encouraged. However, since not all commercial pre-designed assay
vendors provide this information, it cannot be an essential requirement. Use of such assays is advised against.
